# Supplementary material for: FGT-1 Is a Mammalian GLUT2-Like Facilitative Glucose Transporter in Caenorhabditis elegans Whose Malfunction Induces Fat Accumulation in Intestinal Cells
Source: PLoS One. 2013 Jun 24;8(6):e68475. doi: 10.1371/journal.pone.0068475 (PMC3691140; doi:10.1371/journal.pone.0068475)
Supplement: Table S1 — (XLSX) [file pone.0068475.s003.xlsx]

## Sheet: TableS1
Supporting Table S1
		BLASTP scores against human GLUTs
		class I				class II				class III
	Genes	GLUT1	GLUT2	GLUT3	GLUT4	GLUT5	GLUT7	GLUT9	GLUT11	GLUT6	GLUT8	GLUT10	GLUT12
列1	列2	列3	列4	列5	列6	列7	列8	列9	列10	列11	列12	列13	列14
1	R09B5.11	3e-84	5e-75	6e-77	6e-67	2e-59	2e-61	2e-57	6e-45	2e-19	2e-23	1e-09	4e-18
2	H17B01.1a (fgt-1)	7e-82	1e-83	4e-83	1e-66	1e-61	4e-61	1e-61	4e-51	9e-34	3e-38	1e-12	5e-21
3	H17B01.1b (fgt-1)	9e-82	6e-83	6e-83	4e-66	1e-61	9e-61	2e-62	4e-51	2e-33	3e-38	2e-12	7e-21
4	C35A11.4	2e-36	3e-28	7e-40	5e-31	9e-23	1e-34	3e-35	7e-28	4e-18	6e-08	>1e-2	4e-16
5	F53H8.3	5e-35	8e-29	1e-34	3e-24	2e-22	>1e-2	1e-32	8e-22	1e-08	2e-08	7e-07	2e-05
6	K08F9.1	7e-34	2e-25	5e-36	3e-29	2e-24	2e-32	9e-36	1e-24	1e-13	0.0003	0.001	7e-11
7	Y51A2D.5 (hmit-1.2)	4e-30	1e-27	3e-28	3e-17	1e-18	1e-19	3e-19	1e-16	7e-18	1e-20	9e-11	4e-32
8	F14E5.1	2e-29	1e-24	5e-29	1e-16	5e-22	6e-27	2e-29	4e-13	1e-11	2e-09	4e-06	8e-08
9	M01F1.5 (hmit-1.3)	2e-29	1e-33	7e-27	1e-25	5e-21	1e-20	7e-18	4e-13	2e-18	3e-23	4e-13	7e-38
10	F13B12.2	1e-27	2e-32	2e-27	9e-20	3e-26	1e-23	2e-29	5e-14	3e-12	1e-13	0.007	3e-05
11	Y37A1A.3	9e-27	4e-20	2e-21	2e-22	4e-16	6e-22	4e-33	1e-21	1e-09	8e-09	0.008	2e-06
12	F48E3.2	4e-25	4e-23	2e-23	4e-12	3e-18	5e-25	1e-18	7e-15	3e-08	6e-08	4e-06	0.0001
13	Y61A9LA.1	2e-24	7e-21	6e-24	7e-18	1e-20	4e-21	3e-27	7e-17	>1e-2	0.0002	>1e-2	>1e-2
14	Y51A2D.18	2e-21	>1e-2	>1e-2	3e-18	>1e-2	>1e-2	>1e-2	>1e-2	8e-05	1e-21	>1e-2	>1e-2
15	K08H10.6	4e-21	3e-17	3e-20	6e-19	3e-16	1e-25	1e-23	1e-20	2e-08	2e-08	1e-06	6e-08
16	ZK829.9	5e-20	4e-15	4e-19	2e-13	5e-11	3e-20	3e-20	3e-14	5e-11	1e-11	0.001	0.0002
17	Y39B6A.41	1e-19	3e-20	3e-15	1e-13	2e-14	8e-22	5e-22	9e-05	>1e-2	>1e-2	>1e-2	>1e-2
18	F11D5.7	7e-12	7e-08	1e-07	5e-05	1e-06	2e-09	2e-09	0.0003	>1e-2	>1e-2	>1e-2	>1e-2
19	Y39E4B.5	4e-10	2e-07	4e-10	0.0003	0.009	1e-05	1e-12	3e-08	4e-07	>1e-2	0.0003	>1e-2
20	ZK563.1	7e-10	3e-10	2e-11	6e-06	1e-06	5e-06	9e-14	8e-07	1e-05	0.0005	>1e-2	3e-06
21	ZK455.8a	8e-10	3e-06	1e-05	>1e-2	>1e-2	>1e-2	7e-06	>1e-2	>1e-2	7e-05	>1e-2	2e-08
22	Y66D12A.13	1e-09	>1e-2	>1e-2	>1e-2	>1e-2	>1e-2	>1e-2	>1e-2	>1e-2	0.004	0.008	>1e-2
23	K09C4.5	2e-09	3e-09	1e-09	>1e-2	9e-05	2e-06	3e-06	0.0001	>1e-2	>1e-2	>1e-2	0.0006
24	K09C4.1a	5e-09	2e-10	2e-06	3e-08	9e-05	9e-08	2e-09	6e-06	>1e-2	7e-06	>1e-2	>1e-2
25	ZK455.8b	1e-08	4e-05	5e-05	>1e-2	>1e-2	>1e-2	2e-05	>1e-2	>1e-2	0.0004	>1e-2	1e-07
26	C03B1.13	2e-07	5e-08	0.0003	6e-08	0.005	3e-05	1e-07	4e-05	>1e-2	>1e-2	>1e-2	>1e-2
27	B0361.11	6e-05	>1e-2	>1e-2	>1e-2	>1e-2	>1e-2	0.009	>1e-2	>1e-2	>1e-2	>1e-2	3e-07
28	F11D5.5	9e-05	8e-09	0.0003	>1e-2	0.009	0.0005	>1e-2	>1e-2	>1e-2	>1e-2	>1e-2	>1e-2
29	F17C11.12a	0.0002	>1e-2	0.007	>1e-2	>1e-2	>1e-2	>1e-2	>1e-2	>1e-2	>1e-2	>1e-2	1e-08
30	F17C11.12b	0.0002	>1e-2	0.009	>1e-2	>1e-2	>1e-2	>1e-2	>1e-2	>1e-2	>1e-2	>1e-2	2e-08
31	K09C4.4	0.0002	0.0007	0.005	>1e-2	>1e-2	>1e-2	0.0003	>1e-2	>1e-2	6e-05	>1e-2	0.0002
32	F45E10.2b	0.001	>1e-2	>1e-2	>1e-2	>1e-2	>1e-2	>1e-2	>1e-2	>1e-2	>1e-2	>1e-2	>1e-2
33	Y57G11C.23	0.001	>1e-2	>1e-2	>1e-2	>1e-2	>1e-2	>1e-2	>1e-2	0.005	>1e-2	>1e-2	>1e-2
34	C06H5.6	0.002	0.004	>1e-2	>1e-2	>1e-2	>1e-2	>1e-2	>1e-2	>1e-2	>1e-2	>1e-2	>1e-2
35	F45E10.2a	0.002	>1e-2	>1e-2	>1e-2	>1e-2	>1e-2	>1e-2	>1e-2	>1e-2	>1e-2	>1e-2	>1e-2
36	B0252.3b	>1e-2	0.005	>1e-2	>1e-2	>1e-2	>1e-2	>1e-2	>1e-2	>1e-2	>1e-2	>1e-2	>1e-2
37	B0252.3c	>1e-2	0.008	>1e-2	>1e-2	>1e-2	>1e-2	>1e-2	>1e-2	>1e-2	>1e-2	>1e-2	>1e-2
38	C53B4.1	>1e-2	>1e-2	>1e-2	>1e-2	>1e-2	>1e-2	>1e-2	>1e-2	>1e-2	>1e-2	>1e-2	1e-06
39	F52F12.1a (oct-1)	>1e-2	>1e-2	0.006	>1e-2	>1e-2	>1e-2	>1e-2	>1e-2	>1e-2	>1e-2	>1e-2	>1e-2
40	F52F12.1b (oct-1)	>1e-2	>1e-2	0.006	>1e-2	>1e-2	>1e-2	>1e-2	>1e-2	>1e-2	>1e-2	>1e-2	>1e-2
41	K05F1.6a	>1e-2	>1e-2	>1e-2	>1e-2	0.0004	>1e-2	>1e-2	>1e-2	>1e-2	7e-08	>1e-2	>1e-2
42	K05F1.6b	>1e-2	>1e-2	>1e-2	>1e-2	0.0004	>1e-2	>1e-2	>1e-2	>1e-2	2e-07	>1e-2	>1e-2
43	T01B11.7 (oat-1)	>1e-2	5e-06	0.001	>1e-2	>1e-2	>1e-2	0.0003	>1e-2	1e-11	>1e-2	>1e-2	0.0004
44	Y51A2D.4 (hmit-1.1)	>1e-2	1e-27	3e-21	>1e-2	3e-17	4e-18	3e-19	2e-16	5e-19		5e-14	3e-41
45	Y82E9BR.16a	>1e-2	>1e-2	>1e-2	>1e-2	>1e-2	>1e-2	>1e-2	8e-06	>1e-2	>1e-2	>1e-2	>1e-2
46	ZK637.1	>1e-2	>1e-2	>1e-2	>1e-2	>1e-2	>1e-2	>1e-2	>1e-2	>1e-2	>1e-2	>1e-2	4e-07
47	ZK892.3	>1e-2	>1e-2	>1e-2	>1e-2	>1e-2	>1e-2	>1e-2	>1e-2	>1e-2	>1e-2	>1e-2	0.001
